# Supplementary material for: Pleiotropy of positive selection in ancient ACE2 suggests an alternative hypothesis for bat-specific adaptations to host coronaviruses
Source: Proc Natl Acad Sci U S A. 2024 Jun 4;121(24):e2321619121. doi: 10.1073/pnas.2321619121 (PMC11181079; doi:10.1073/pnas.2321619121)
Supplement: Supplementary file 2 — Dataset S01 (XLSX) [file pnas.2321619121.sd01.xlsx]

## Sheet: Dataset S1
Dataset S1. The protein-coding sequences of ACE2 from 102 representative mammalian species.
Clade	Order	Family	Species	Source
Afrotheria	Afrotheria	Tenrecidae	Echinops telfairi	XP_004710002.1
Afrotheria	Proboscidea	Elephantidae	Loxodonta africana	XP_023410960.1
Euarchontoglires	Lagomorpha	Leporidae	Oryctolagus cuniculus	QHX39726.1
Euarchontoglires	Primates	Aotidae	Aotus nancymaae	XP_012290105.1
Euarchontoglires	Primates	Callitrichidae	Callithrix jacchus	XP_008987241.1
Euarchontoglires	Primates	Cebidae	Cebus capucinus imitator	XP_017367866.1
Euarchontoglires	Primates	Cebidae	Sapajus apella	XP_032141855.1
Euarchontoglires	Primates	Cercopithecidae	Macaca mulatta	NP_001129168.1
Euarchontoglires	Primates	Cercopithecidae	Papio anubis	XP_021788733.1
Euarchontoglires	Primates	Cercopithecidae	Piliocolobus tephrosceles	XP_023054821.1
Euarchontoglires	Primates	Cercopithecidae	Rhinopithecus roxellana	XP_010364367.2
Euarchontoglires	Primates	Cercopithecidae	Theropithecus gelada	XP_025227847.1
Euarchontoglires	Primates	Cheirogaleidae	Microcebus murinus	XP_020140826.1
Euarchontoglires	Primates	Galagidae	Otolemur garnettii	XP_003791912.1
Euarchontoglires	Primates	Hominidae	Gorilla gorilla gorilla	XP_018874749.1
Euarchontoglires	Primates	Hominidae	Homo sapiens	BAB40370.1
Euarchontoglires	Primates	Hominidae	Pongo abelii	NP_001124604.1
Euarchontoglires	Primates	Hylobatidae	Nomascus leucogenys	XP_003261132.2
Euarchontoglires	Primates	Tarsiidae	Carlito syrichta	XP_008062810.1
Euarchontoglires	Rodentia	Bathyergidae	Fukomys damarensis	XP_010643477.1
Euarchontoglires	Rodentia	Caviidae	Cavia porcellus	XP_023417808.1
Euarchontoglires	Rodentia	Cricetidae	Cricetulus griseus	XP_027288607.1
Euarchontoglires	Rodentia	Cricetidae	Mesocricetus auratus	XP_005074266.1
Euarchontoglires	Rodentia	Cricetidae	Microtus ochrogaster	XP_005358818.1
Euarchontoglires	Rodentia	Cricetidae	Peromyscus leucopus	XP_028743609.1
Euarchontoglires	Rodentia	Heterocephalidae	Heterocephalus glaber	XP_004866157.1
Euarchontoglires	Rodentia	Muridae	Grammomys surdaster	XP_028617962.1
Euarchontoglires	Rodentia	Muridae	Mastomys coucha	XP_031226742.1
Euarchontoglires	Rodentia	Muridae	Mus musculus	NP_001123985.1
Euarchontoglires	Rodentia	Muridae	Rattus norvegicus	NP_001012006.1
Euarchontoglires	Rodentia	Octodontidae	Octodon degus	XP_023575316.1
Euarchontoglires	Rodentia	Sciuridae	Ictidomys tridecemlineatus	XP_040146272.1
Euarchontoglires	Rodentia	Sciuridae	Marmota flaviventris	XP_027802308.1
Euarchontoglires	Rodentia	Sciuridae	Urocitellus parryii	XP_026252505.1
Euarchontoglires	Rodentia	Spalacidae	Nannospalax galili	XP_008839098.1
Euarchontoglires	Scandentia	Tupaiidae	Tupaia chinensis	XP_006164754.1
Laurasiatheria	Artiodactyla	Balaenopteridae	Balaenoptera acutorostrata scammoni	XP_028020351.1
Laurasiatheria	Artiodactyla	Bovidae	Bos taurus	NP_001019673.2
Laurasiatheria	Artiodactyla	Bovidae	Bubalus bubalis	XP_006041602.1
Laurasiatheria	Artiodactyla	Bovidae	Capra hircus	AHI85757.1
Laurasiatheria	Artiodactyla	Bovidae	Ovis aries	XP_011961657.1
Laurasiatheria	Artiodactyla	Delphinidae	Globicephala melas	XP_030703991.1
Laurasiatheria	Artiodactyla	Delphinidae	Lagenorhynchus obliquidens	XP_026951599.1
Laurasiatheria	Artiodactyla	Delphinidae	Tursiops truncatus	XP_019781177.2
Laurasiatheria	Artiodactyla	Monodontidae	Delphinapterus leucas	XP_022418360.1
Laurasiatheria	Artiodactyla	Monodontidae	Monodon monoceros	XP_029095808.1
Laurasiatheria	Artiodactyla	Phocoenidae	Neophocaena asiaeorientalis asiaeorientalis	XP_024599894.1
Laurasiatheria	Artiodactyla	Phocoenidae	Phocoena sinus	XP_032476004.1
Laurasiatheria	Artiodactyla	Physeteridae	Physeter catodon	XP_023971279.1
Laurasiatheria	Artiodactyla	Suidae	Sus scrofa	NP_001116542.1
Laurasiatheria	Camelidae	Camelidae	Camelus dromedarius	XP_031301717.1
Laurasiatheria	Camelidae	Camelidae	Vicugna pacos	XP_006212709.1
Laurasiatheria	Carnivora	Canidae	Canis lupus familiaris	NP_001158732.1
Laurasiatheria	Carnivora	Canidae	Nyctereutes procyonoides	ABW16956.1
Laurasiatheria	Carnivora	Canidae	Vulpes vulpes	XP_025842513.1
Laurasiatheria	Carnivora	Felidae	Acinonyx jubatus	XP_026910298.1
Laurasiatheria	Carnivora	Felidae	Felis catus	AAX59005.1
Laurasiatheria	Carnivora	Felidae	Lynx canadensis	XP_030160839.1
Laurasiatheria	Carnivora	Felidae	Panthera pardus	XP_019273509.1
Laurasiatheria	Carnivora	Felidae	Puma concolor	XP_025790417.1
Laurasiatheria	Carnivora	Herpestidae	Suricata suricatta	XP_029786256.1
Laurasiatheria	Carnivora	Mustelidae	Mustela putorius furo	BAE53380.1
Laurasiatheria	Carnivora	Otariidae	Callorhinus ursinus	XP_025713397.1
Laurasiatheria	Carnivora	Otariidae	Eumetopias jubatus	XP_027970822.1
Laurasiatheria	Carnivora	Otariidae	Zalophus californianus	XP_027465354.1
Laurasiatheria	Carnivora	Phocidae	Neomonachus schauinslandi	XP_021536480.1
Laurasiatheria	Carnivora	Phocidae	Phoca vitulina	XP_032245506.1
Laurasiatheria	Carnivora	Procyonidae	Procyon lotor	BAE72462.1
Laurasiatheria	Carnivora	Ursidae	Ailuropoda melanoleuca	XP_034505781.1
Laurasiatheria	Carnivora	Ursidae	Ursus arctos horribilis	XP_026333866.1
Laurasiatheria	Carnivora	Viverridae	Paguma larvata	AAX63775.1
Laurasiatheria	Chiroptera	Emballonuridae	Taphozous melanopogon	QJF77841.1
Laurasiatheria	Chiroptera	Hipposideridae	Hipposideros pratti	QKE49995.1
Laurasiatheria	Chiroptera	Megadermatidae	Megaderma lyra	QKE49998.1
Laurasiatheria	Chiroptera	Molossidae	Molossus molossus	XP_036127493.1
Laurasiatheria	Chiroptera	Noctilionidae	Noctilio leporinus	this study
Laurasiatheria	Chiroptera	Phyllostomidae	Anoura caudifer	this study
Laurasiatheria	Chiroptera	Phyllostomidae	Artibeus jamaicensis	XP_037013451.1
Laurasiatheria	Chiroptera	Phyllostomidae	Desmodus rotundus	XP_024425698.1
Laurasiatheria	Chiroptera	Phyllostomidae	Phyllostomus discolor	KAF6089899.1
Laurasiatheria	Chiroptera	Phyllostomidae	Sturnira hondurensis	XP_036902242.1
Laurasiatheria	Chiroptera	Phyllostomidae	Tonatia saurophila	this study
Laurasiatheria	Chiroptera	Pteropodidae	Cynopterus sphinx	QKE49997.1
Laurasiatheria	Chiroptera	Pteropodidae	Eidolon helvum	this study
Laurasiatheria	Chiroptera	Pteropodidae	Eonycteris spelaea	this study
Laurasiatheria	Chiroptera	Pteropodidae	Macroglossus sobrinus	this study
Laurasiatheria	Chiroptera	Pteropodidae	Pteropus alecto	XP_006911709.1
Laurasiatheria	Chiroptera	Pteropodidae	Rousettus aegyptiacus	XP_015974412.2
Laurasiatheria	Chiroptera	Rhinolophidae	Rhinolophus sinicus	AGZ48803.1
Laurasiatheria	Chiroptera	Vespertilionidae	Aeorestes cinereus	QJF77796.1
Laurasiatheria	Chiroptera	Vespertilionidae	Antrozous pallidus	QJF77789.1
Laurasiatheria	Chiroptera	Vespertilionidae	Eptesicus fuscus	XP_008153150.1
Laurasiatheria	Chiroptera	Vespertilionidae	Miniopterus natalensis	XP_016058453.1
Laurasiatheria	Chiroptera	Vespertilionidae	Murina aurata	this study
Laurasiatheria	Chiroptera	Vespertilionidae	Myotis brandtii	XP_014399781.1
Laurasiatheria	Chiroptera	Vespertilionidae	Pipistrellus abramus	ACT66266.1
Laurasiatheria	Cingulata	Dasypodidae	Dasypus novemcinctus	XP_004449124.1
Laurasiatheria	Eulipotyphla	Erinaceidae	Erinaceus europaeus	XP_007538670.1
Laurasiatheria	Eulipotyphla	Soricidae	Sorex araneus	XP_004612266.1
Laurasiatheria	Eulipotyphla	Talpidae	Condylura cristata	XP_012585871.1
Laurasiatheria	Perissodactyla	Equidae	Equus caballus	XP_001490241.1
Laurasiatheria	Pholidota	Manidae	Manis javanica	XP_017505752.1
