# Supplementary material for: Pleiotropy of positive selection in ancient ACE2 suggests an alternative hypothesis for bat-specific adaptations to host coronaviruses
Source: Proc Natl Acad Sci U S A. 2024 Jun 4;121(24):e2321619121. doi: 10.1073/pnas.2321619121 (PMC11181079; doi:10.1073/pnas.2321619121)
Supplement: Supplementary file 3 — Dataset S02 (XLSX) [file pnas.2321619121.sd02.xlsx]

## Sheet: Sheet1
Dataset S2. Detection of positive selection of ACE2 orthologous genes along the ancestral branch of all bats.
Branch-site model	NP	Estimates of parametersa	ln L	χ2	P value	Positively selected sitesb
Model A0	205	Background ω0=0.08445 (p0=0.66397) ω1=1.0000 (p1=0.32763)	-46294.6	10.49	0.0012	H34T, A99I, A193G, D367E, I407V, A412V, I421M, T445N, Y521F, S607H
		Foreground ω0=0.08445 (p0=0.53330) ω1=1.0000 (p1=0.46670)
Model A	206	Background ω0=0.08440 (p0=0.67218) ω1=1.0000 (p1=0.327872)	-46289.4
		Foreground ω0=0.08440 (p0=0.65824) ω1=1.0000 (p1=0.32103) ω2=58.63930 (p2=0.02073)
aω values are the nonsynonymous/synonymous rate ratios. p0 is the proportion of codons that have ω0, p1 is the proportion of codons that have ω1=1, and p2 is the proportion of codons that have ω2 in the foreground branche. ω2 significantly exceeds 1 (as indicated by the likelihood ratio test), suggesting positive selection.
b The sites were identified by the Bayes Empirical Bayes analysis. The sites are indexed by the amino acids at the site in the human ACE2.
