# Supplementary material for: Pleiotropy of positive selection in ancient ACE2 suggests an alternative hypothesis for bat-specific adaptations to host coronaviruses
Source: Proc Natl Acad Sci U S A. 2024 Jun 4;121(24):e2321619121. doi: 10.1073/pnas.2321619121 (PMC11181079; doi:10.1073/pnas.2321619121)
Supplement: Supplementary file 4 — Dataset S03 (XLSX) [file pnas.2321619121.sd03.xlsx]

## Sheet: Nucleotide sequences
Dataset S3. The reconstructed nucleotide sequences of AncBat-ACE2 and AncBat-ACE2-mut.
....|....| ....|....| ....|....| ....|....| ....|....| ....|....| ....|....| ....|....| ....|....| ....|....| ....|....| ....|....|
5 15 25 35 45 55 65 75 85 95 105 115
AncBat-ACE2 ATGTCAGGCT CTTCCTGGCT CCTTCTCAGC CTTGTTGCTG TAACTGCTGC TCAATCCACC ACTGAGGAAC TGGCCAAGAC ATTTTTGGAG AAGTTTAACA CTGAAGCTGA AGACCTGTCT
AncBat-ACE2-mut ATGTCAGGCT CTTCCTGGCT CCTTCTCAGC CTTGTTGCTG TAACTGCTGC TCAATCCACC ACTGAGGAAC TGGCCAAGAC ATTTTTGGAG AAGTTTAACC ACGAAGCTGA AGACCTGTCT
....|....| ....|....| ....|....| ....|....| ....|....| ....|....| ....|....| ....|....| ....|....| ....|....| ....|....| ....|....|
125 135 145 155 165 175 185 195 205 215 225 235
AncBat-ACE2 TATCAAAGTT CACTTGCTTC TTGGAATTAT AACACCAATA TTACCGACGA GAATGTCCAA AAGATGAATG AGGCCGGGGC CAAATGGTCT GCCTTTTATG AAGAACAGTC CAAGCTTGCC
AncBat-ACE2-mut TATCAAAGTT CACTTGCTTC TTGGAATTAT AACACCAATA TTACCGACGA GAATGTCCAA AAGATGAATG AGGCCGGGGC CAAATGGTCT GCCTTTTATG AAGAACAGTC CAAGCTTGCC
....|....| ....|....| ....|....| ....|....| ....|....| ....|....| ....|....| ....|....| ....|....| ....|....| ....|....| ....|....|
245 255 265 275 285 295 305 315 325 335 345 355
AncBat-ACE2 AAAACTTATC CACTAGAAGA AATTCAGAAT CCCACAGTCA AGCGTCAATT GCAGATCCTT CAGCAGAGTG GGTCATCAGT GCTCTCAGCA GACAAGAGCA AACGATTGAA CACAATTCTA
AncBat-ACE2-mut AAAACTTATC CACTAGAAGA AATTCAGAAT CCCACAGTCA AGCGTCAATT GCAGGCTCTT CAGCAGAGTG GGTCATCAGT GCTCTCAGCA GACAAGAGCA AACGATTGAA CACAATTCTA
....|....| ....|....| ....|....| ....|....| ....|....| ....|....| ....|....| ....|....| ....|....| ....|....| ....|....| ....|....|
365 375 385 395 405 415 425 435 445 455 465 475
AncBat-ACE2 AATACAATGA GCACCATCTA CAGTACTGGA AAAGTTTGTA ACCCAAATAA TCCACAGGAG TGCTTATTAC TTGAACCAGG TTTGGATGAC ATAATGGAAA ACAGCAAAGA TTACAATCAA
AncBat-ACE2-mut AATACAATGA GCACCATCTA CAGTACTGGA AAAGTTTGTA ACCCAAATAA TCCACAGGAG TGCTTATTAC TTGAACCAGG TTTGGATGAC ATAATGGAAA ACAGCAAAGA TTACAATCAA
....|....| ....|....| ....|....| ....|....| ....|....| ....|....| ....|....| ....|....| ....|....| ....|....| ....|....| ....|....|
485 495 505 515 525 535 545 555 565 575 585 595
AncBat-ACE2 AGGCTCTGGG CTTGGGAAGG CTGGAGGTCT GAGGTCGGCA AGCAGCTGAG GCCATTATAT GAAGAGTATG TGGTCCTGAA AAATGAGATG GCAAGAGGAA ACAATTATGA GGACTATGGG
AncBat-ACE2-mut AGGCTCTGGG CTTGGGAAGG CTGGAGGTCT GAGGTCGGCA AGCAGCTGAG GCCATTATAT GAAGAGTATG TGGTCCTGAA AAATGAGATG GCAAGAGCAA ACAATTATGA GGACTATGGG
....|....| ....|....| ....|....| ....|....| ....|....| ....|....| ....|....| ....|....| ....|....| ....|....| ....|....| ....|....|
605 615 625 635 645 655 665 675 685 695 705 715
AncBat-ACE2 GATTATTGGA GAGGAGATTA TGAAACAGAG GGGGCAGATG GCTATGACTA TAGCCGCGAC CAGTTGATTG AAGATGTGGA ACGTATCTTT GCAGAGATTA AACCATTATA TGAACATCTT
AncBat-ACE2-mut GATTATTGGA GAGGAGATTA TGAAACAGAG GGGGCAGATG GCTATGACTA TAGCCGCGAC CAGTTGATTG AAGATGTGGA ACGTATCTTT GCAGAGATTA AACCATTATA TGAACATCTT
....|....| ....|....| ....|....| ....|....| ....|....| ....|....| ....|....| ....|....| ....|....| ....|....| ....|....| ....|....|
725 735 745 755 765 775 785 795 805 815 825 835
AncBat-ACE2 CATGCTTATG TGAGGGCAAA GTTGATGGAT ACCTACCCTT CCCATATCAG TCCGACTGGA TGCCTCCCTG CCCATTTGCT TGGTGATATG TGGGGTAGAT TTTGGACAAA TCTGTACCCT
AncBat-ACE2-mut CATGCTTATG TGAGGGCAAA GTTGATGGAT ACCTACCCTT CCCATATCAG TCCGACTGGA TGCCTCCCTG CCCATTTGCT TGGTGATATG TGGGGTAGAT TTTGGACAAA TCTGTACCCT
....|....| ....|....| ....|....| ....|....| ....|....| ....|....| ....|....| ....|....| ....|....| ....|....| ....|....| ....|....|
845 855 865 875 885 895 905 915 925 935 945 955
AncBat-ACE2 TTGACAGTCC CCTTTGGACA GAAACCAAAC ATAGATGTTA CTGATGCAAT GGTGAACCAG ACCTGGGATG CAAAGAGGAT ATTCAAGGAG GCTGAGAAGT TCTTTGTGTC TGTTGGCCTT
AncBat-ACE2-mut TTGACAGTCC CCTTTGGACA GAAACCAAAC ATAGATGTTA CTGATGCAAT GGTGAACCAG ACCTGGGATG CAAAGAGGAT ATTCAAGGAG GCTGAGAAGT TCTTTGTGTC TGTTGGCCTT
....|....| ....|....| ....|....| ....|....| ....|....| ....|....| ....|....| ....|....| ....|....| ....|....| ....|....| ....|....|
965 975 985 995 1005 1015 1025 1035 1045 1055 1065 1075
AncBat-ACE2 CCTAATATGA CTCAAGGATT CTGGGAAAAC TCCATGCTAA CTGAGCCAGG CGATGGCCGG AAAGTGGTCT GCCACCCCAC AGCTTGGGAC CTGGGGAAGG GTGACTTCAG GATCAAGATG
AncBat-ACE2-mut CCTAATATGA CTCAAGGATT CTGGGAAAAC TCCATGCTAA CTGAGCCAGG CGATGGCCGG AAAGTGGTCT GCCACCCCAC AGCTTGGGAC CTGGGGAAGG GTGACTTCAG GATCAAGATG
....|....| ....|....| ....|....| ....|....| ....|....| ....|....| ....|....| ....|....| ....|....| ....|....| ....|....| ....|....|
1085 1095 1105 1115 1125 1135 1145 1155 1165 1175 1185 1195
AncBat-ACE2 TGCACAAAGG TGACAATGGA GGACTTCCTG ACAGCCCATC ATGAGATGGG ACACATCCAG TATGACATGG CATATGCCAA ACAACCCTAC CTGCTAAGAA ATGGAGCTAA TGAAGGGTTC
AncBat-ACE2-mut TGCACAAAGG TGACAATGGA CGACTTCCTG ACAGCCCATC ATGAGATGGG ACACATCCAG TATGACATGG CATATGCCAA ACAACCCTAC CTGCTAAGAA ATGGAGCTAA TGAAGGGTTC
....|....| ....|....| ....|....| ....|....| ....|....| ....|....| ....|....| ....|....| ....|....| ....|....| ....|....| ....|....|
1205 1215 1225 1235 1245 1255 1265 1275 1285 1295 1305 1315
AncBat-ACE2 CATGAAGCTG TTGGGGAAGT CATGTCACTT TCTGTAGCTA CACCTAACCA TTTGAAAGCC ATGGGTCTTC TGCCACCTGA TTTTTATGAA GACAATGAAA CAGAAATAAA CTTCCTACTC
AncBat-ACE2-mut CATGAAGCTG TTGGGGAAAT CATGTCACTT TCTGCAGCTA CACCTAACCA TTTGAAAGCC ATTGGTCTTC TGCCACCTGA TTTTTATGAA GACAATGAAA CAGAAATAAA CTTCCTACTC
....|....| ....|....| ....|....| ....|....| ....|....| ....|....| ....|....| ....|....| ....|....| ....|....| ....|....| ....|....|
1325 1335 1345 1355 1365 1375 1385 1395 1405 1415 1425 1435
AncBat-ACE2 AAACAAGCAC TTAATATTGT TGGAACTCTA CCATTTACTT ACATGTTAGA AAAGTGGAGG TGGATGGTCT TTAAGGGTGA AATTCCCAAA GAGCAGTGGA TGAAAAAGTG GTGGGAGATG
AncBat-ACE2-mut AAACAAGCAC TTACGATTGT TGGAACTCTA CCATTTACTT ACATGTTAGA AAAGTGGAGG TGGATGGTCT TTAAGGGTGA AATTCCCAAA GAGCAGTGGA TGAAAAAGTG GTGGGAGATG
....|....| ....|....| ....|....| ....|....| ....|....| ....|....| ....|....| ....|....| ....|....| ....|....| ....|....| ....|....|
1445 1455 1465 1475 1485 1495 1505 1515 1525 1535 1545 1555
AncBat-ACE2 AAGCGAGAGA TAGTCGGGGT GGTGGAACCT GTGCCCCATG ATGAAACATA CTGTGACCCT GCATCTCTGT TCCATGTTGC TAATGATTAC TCATTCATCC GTTATTACAC AAGGACCATT
AncBat-ACE2-mut AAGCGAGAGA TAGTCGGGGT GGTGGAACCT GTGCCCCATG ATGAAACATA CTGTGACCCT GCATCTCTGT TCCATGTTGC TAATGATTAC TCATTCATCC GTTATTACAC AAGGACCATT
....|....| ....|....| ....|....| ....|....| ....|....| ....|....| ....|....| ....|....| ....|....| ....|....| ....|....| ....|....|
1565 1575 1585 1595 1605 1615 1625 1635 1645 1655 1665 1675
AncBat-ACE2 TTTCAATTCC AGTTTCAAGA AGCCCTTTGT CAAATAGCTA AACATGAAGG TCCCCTGCAC AAATGTGATA TCTCAAATTC CACTGAAGCT GGGAAGAAGC TGCTCCAAAT GCTGAGCCTT
AncBat-ACE2-mut TACCAATTCC AGTTTCAAGA AGCCCTTTGT CAAATAGCTA AACATGAAGG TCCCCTGCAC AAATGTGATA TCTCAAATTC CACTGAAGCT GGGAAGAAGC TGCTCCAAAT GCTGAGCCTT
....|....| ....|....| ....|....| ....|....| ....|....| ....|....| ....|....| ....|....| ....|....| ....|....| ....|....| ....|....|
1685 1695 1705 1715 1725 1735 1745 1755 1765 1775 1785 1795
AncBat-ACE2 GGAAAATCAG AACCCTGGAC CTTAGCATTG GAAAGTATTG TAGGAGCAAA GAATATGGAT GTAAGACCAC TGCTCAACTA CTTCGAGCCC TTGTTTACCT GGCTGAAAGA GCAGAACAGG
AncBat-ACE2-mut GGAAAATCAG AACCCTGGAC CTTAGCATTG GAAAGTATTG TAGGAGCAAA GAATATGGAT GTAAGACCAC TGCTCAACTA CTTCGAGCCC TTGTTTACCT GGCTGAAAGA GCAGAACAGG
....|....| ....|....| ....|....| ....|....| ....|....| ....|....| ....|....| ....|....| ....|....| ....|....| ....|....| ....|....|
1805 1815 1825 1835 1845 1855 1865 1875 1885 1895 1905 1915
AncBat-ACE2 AATTCTTTTG TGGGATGGCA CACCGACTGG AGTCCATATG CTGACCAAAG CATCAAAGTG AGGATAAGCC TAAAATCAGC TCTTGGAGAA AAAGCATATG AATGGAATGA CAATGAAATG
AncBat-ACE2-mut AATTCTTTTG TGGGATGGAG TACCGACTGG AGTCCATATG CTGACCAAAG CATCAAAGTG AGGATAAGCC TAAAATCAGC TCTTGGAGAA AAAGCATATG AATGGAATGA CAATGAAATG
....|....| ....|....| ....|....| ....|....| ....|....| ....|....| ....|....| ....|....| ....|....| ....|....| ....|....| ....|....|
1925 1935 1945 1955 1965 1975 1985 1995 2005 2015 2025 2035
AncBat-ACE2 TACTTGTTCC GGTCATCTGT TGCATATGCC ATGAGAGAGT ATTTTTCAAA AGTCAAAAAC CAGACGATTC CTTTTGGGGA GGAGGACGTG TGGGTGAGTG ATTTGAAACC AAGAATCTCC
AncBat-ACE2-mut TACTTGTTCC GGTCATCTGT TGCATATGCC ATGAGAGAGT ATTTTTCAAA AGTCAAAAAC CAGACGATTC CTTTTGGGGA GGAGGACGTG TGGGTGAGTG ATTTGAAACC AAGAATCTCC
....|....| ....|....| ....|....| ....|....| ....|....| ....|....| ....|....| ....|....| ....|....| ....|....| ....|....| ....|....|
2045 2055 2065 2075 2085 2095 2105 2115 2125 2135 2145 2155
AncBat-ACE2 TTCAACTTCT TTGTCACTTC ACCTAAAAAT GTGTCTGACA TCATTCCTAG AACTGAAGTT GAAGAGGCCA TCAGGATGTC CCGGAGCCGT ATCAATGATG CTTTCCGCCT GGATGACAAC
AncBat-ACE2-mut TTCAACTTCT TTGTCACTTC ACCTAAAAAT GTGTCTGACA TCATTCCTAG AACTGAAGTT GAAGAGGCCA TCAGGATGTC CCGGAGCCGT ATCAATGATG CTTTCCGCCT GGATGACAAC
....|....| ....|....| ....|....| ....|....| ....|....| ....|....| ....|....| ....|....| ....|....| ....|....| ....|....| ....|....|
2165 2175 2185 2195 2205 2215 2225 2235 2245 2255 2265 2275
AncBat-ACE2 AGCCTGGAGT TTCTGGGTAT TCAGCCGACA CTGGGACCCC CTTACCAGCC ACCTGTCACC ATATGGCTGA TTGTTTTTGG GGTTGTGATG GGAGTGGTAG TGGTTGGTAT TGTCGTGCTC
AncBat-ACE2-mut AGCCTGGAGT TTCTGGGTAT TCAGCCGACA CTGGGACCCC CTTACCAGCC ACCTGTCACC ATATGGCTGA TTGTTTTTGG GGTTGTGATG GGAGTGGTAG TGGTTGGTAT TGTCGTGCTC
....|....| ....|....| ....|....| ....|....| ....|....| ....|....| ....|....| ....|....| ....|....| ....|....| ....|....| ....|....|
2285 2295 2305 2315 2325 2335 2345 2355 2365 2375 2385 2395
AncBat-ACE2 ATCTTCACCG GGATCAGAGA CCGAAGGAAG AAAAATCAAG CAAGAAGTGA AGAAAATCCT TATTCTTCCG TGGATTTGAG TAAAGGAGAA AATAATCCAG GATTCCAAAA TGGTGATGAT
AncBat-ACE2-mut ATCTTCACCG GGATCAGAGA CCGAAGGAAG AAAAATCAAG CAAGAAGTGA AGAAAATCCT TATTCTTCCG TGGATTTGAG TAAAGGAGAA AATAATCCAG GATTCCAAAA TGGTGATGAT
....|....| ....|
2405 2415
AncBat-ACE2 GTTCAGACTT CGTTT
AncBat-ACE2-mut GTTCAGACTT CGTTT

## Sheet: Protein sequences
Dataset S3. The reconstructed protein sequences of AncBat-ACE2 and AncBat-ACE2-mut.
....|....| ....|....| ....|....| ....|....| ....|....| ....|....| ....|....| ....|....| ....|....| ....|....| ....|....| ....|....|
5 15 25 35 45 55 65 75 85 95 105 115
AncBat-ACE2 MSGSSWLLLS LVAVTAAQST TEELAKTFLE KFNTEAEDLS YQSSLASWNY NTNITDENVQ KMNEAGAKWS AFYEEQSKLA KTYPLEEIQN PTVKRQLQIL QQSGSSVLSA DKSKRLNTIL
AncBat-ACE2-mut MSGSSWLLLS LVAVTAAQST TEELAKTFLE KFNHEAEDLS YQSSLASWNY NTNITDENVQ KMNEAGAKWS AFYEEQSKLA KTYPLEEIQN PTVKRQLQAL QQSGSSVLSA DKSKRLNTIL
....|....| ....|....| ....|....| ....|....| ....|....| ....|....| ....|....| ....|....| ....|....| ....|....| ....|....| ....|....|
125 135 145 155 165 175 185 195 205 215 225 235
AncBat-ACE2 NTMSTIYSTG KVCNPNNPQE CLLLEPGLDD IMENSKDYNQ RLWAWEGWRS EVGKQLRPLY EEYVVLKNEM ARGNNYEDYG DYWRGDYETE GADGYDYSRD QLIEDVERIF AEIKPLYEHL
AncBat-ACE2-mut NTMSTIYSTG KVCNPNNPQE CLLLEPGLDD IMENSKDYNQ RLWAWEGWRS EVGKQLRPLY EEYVVLKNEM ARANNYEDYG DYWRGDYETE GADGYDYSRD QLIEDVERIF AEIKPLYEHL
....|....| ....|....| ....|....| ....|....| ....|....| ....|....| ....|....| ....|....| ....|....| ....|....| ....|....| ....|....|
245 255 265 275 285 295 305 315 325 335 345 355
AncBat-ACE2 HAYVRAKLMD TYPSHISPTG CLPAHLLGDM WGRFWTNLYP LTVPFGQKPN IDVTDAMVNQ TWDAKRIFKE AEKFFVSVGL PNMTQGFWEN SMLTEPGDGR KVVCHPTAWD LGKGDFRIKM
AncBat-ACE2-mut HAYVRAKLMD TYPSHISPTG CLPAHLLGDM WGRFWTNLYP LTVPFGQKPN IDVTDAMVNQ TWDAKRIFKE AEKFFVSVGL PNMTQGFWEN SMLTEPGDGR KVVCHPTAWD LGKGDFRIKM
....|....| ....|....| ....|....| ....|....| ....|....| ....|....| ....|....| ....|....| ....|....| ....|....| ....|....| ....|....|
365 375 385 395 405 415 425 435 445 455 465 475
AncBat-ACE2 CTKVTMEDFL TAHHEMGHIQ YDMAYAKQPY LLRNGANEGF HEAVGEVMSL SVATPNHLKA MGLLPPDFYE DNETEINFLL KQALNIVGTL PFTYMLEKWR WMVFKGEIPK EQWMKKWWEM
AncBat-ACE2-mut CTKVTMDDFL TAHHEMGHIQ YDMAYAKQPY LLRNGANEGF HEAVGEIMSL SAATPNHLKA IGLLPPDFYE DNETEINFLL KQALTIVGTL PFTYMLEKWR WMVFKGEIPK EQWMKKWWEM
....|....| ....|....| ....|....| ....|....| ....|....| ....|....| ....|....| ....|....| ....|....| ....|....| ....|....| ....|....|
485 495 505 515 525 535 545 555 565 575 585 595
AncBat-ACE2 KREIVGVVEP VPHDETYCDP ASLFHVANDY SFIRYYTRTI FQFQFQEALC QIAKHEGPLH KCDISNSTEA GKKLLQMLSL GKSEPWTLAL ESIVGAKNMD VRPLLNYFEP LFTWLKEQNR
AncBat-ACE2-mut KREIVGVVEP VPHDETYCDP ASLFHVANDY SFIRYYTRTI YQFQFQEALC QIAKHEGPLH KCDISNSTEA GKKLLQMLSL GKSEPWTLAL ESIVGAKNMD VRPLLNYFEP LFTWLKEQNR
....|....| ....|....| ....|....| ....|....| ....|....| ....|....| ....|....| ....|....| ....|....| ....|....| ....|....| ....|....|
605 615 625 635 645 655 665 675 685 695 705 715
AncBat-ACE2 NSFVGWHTDW SPYADQSIKV RISLKSALGE KAYEWNDNEM YLFRSSVAYA MREYFSKVKN QTIPFGEEDV WVSDLKPRIS FNFFVTSPKN VSDIIPRTEV EEAIRMSRSR INDAFRLDDN
AncBat-ACE2-mut NSFVGWSTDW SPYADQSIKV RISLKSALGE KAYEWNDNEM YLFRSSVAYA MREYFSKVKN QTIPFGEEDV WVSDLKPRIS FNFFVTSPKN VSDIIPRTEV EEAIRMSRSR INDAFRLDDN
....|....| ....|....| ....|....| ....|....| ....|....| ....|....| ....|....| ....|....| ....|
725 735 745 755 765 775 785 795 805
AncBat-ACE2 SLEFLGIQPT LGPPYQPPVT IWLIVFGVVM GVVVVGIVVL IFTGIRDRRK KNQARSEENP YSSVDLSKGE NNPGFQNGDD VQTSF
AncBat-ACE2-mut SLEFLGIQPT LGPPYQPPVT IWLIVFGVVM GVVVVGIVVL IFTGIRDRRK KNQARSEENP YSSVDLSKGE NNPGFQNGDD VQTSF
