# Supplementary material for: Pleiotropy of positive selection in ancient ACE2 suggests an alternative hypothesis for bat-specific adaptations to host coronaviruses
Source: Proc Natl Acad Sci U S A. 2024 Jun 4;121(24):e2321619121. doi: 10.1073/pnas.2321619121 (PMC11181079; doi:10.1073/pnas.2321619121)
Supplement: Supplementary file 5 — Dataset S04 (XLSX) [file pnas.2321619121.sd04.xlsx]

## Sheet: Sheet1
The relative mRNA expression level of AncBat-ACE2 and AncBat-ACE2-mut was determined by qRT-PCR.
Empty Vector	AnBat-ACE2-mut	AnBat-ACE2
1.067	155.12	268.565
1.0522	169.306	182.195
0.890712	166.209	160.373
1.1876	106.156	104.319
1.10133	153.249	155.26
0.764563	108.052	187.652
The relative protein expression of AncBat-ACE2 and AncBat-ACE2-mut was determined by Western-Blotting.
AnBat-ACE2-mut	AnBat-ACE2
1.42248	1.28983
0.646105	0.665037
0.854375	0.925826
1.19786	1.11931
