# Supplementary material for: Pleiotropy of positive selection in ancient ACE2 suggests an alternative hypothesis for bat-specific adaptations to host coronaviruses
Source: Proc Natl Acad Sci U S A. 2024 Jun 4;121(24):e2321619121. doi: 10.1073/pnas.2321619121 (PMC11181079; doi:10.1073/pnas.2321619121)
Supplement: Supplementary file 6 — Dataset S05 (XLSX) [file pnas.2321619121.sd05.xlsx]

## Sheet: Sheet1
Comparing the interaction between the SARS-CoV-2 spike RBD protein and different ACE2.
	AncBat-ACE2	AncBat-ACE2-mut	AncBat-ACE2-mut-2
The results based on SWISS-MODEL of ACEs.
GMQE	0.94	0.94	0.94
Seq Identity	0.9079	0.9229	0.9146
Template	Q56H28.1	Q56H28.1	Q56H28.1
Overall model quality based on ProSA-web.
Z-Score	-13.14	-13.01	-12.99
The parameter of predicted interactions with Zdock/Prodigy.
ΔG (kcal mol-1)	-15.1	-15.4	-15.5
Kd (M) at ℃	8.4e-12	4.7e-12	4.6e-12
ICs charged-charged	4	4	4
ICs charged-polar	12	14	14
ICs charged-apolar	23	27	27
ICs polar-polar	5	3	3
ICs polar-apolar	34	32	32
ICs apolar-apolar	24	24	24
NIS charged	28.34	28.24	28.39
NIS apolar	33.94	33.99	33.82
The parameter of predicted interactions with Zdock/PDBePISA.
interface area, Å2	1045.4	1063.5	1064.3
ΔiG kcal/mol	-6.5	-6.9	-6.9
ΔiG P-value	0.399	0.378	0.376
