# Supplementary material for: Pleiotropy of positive selection in ancient ACE2 suggests an alternative hypothesis for bat-specific adaptations to host coronaviruses
Source: Proc Natl Acad Sci U S A. 2024 Jun 4;121(24):e2321619121. doi: 10.1073/pnas.2321619121 (PMC11181079; doi:10.1073/pnas.2321619121)
Supplement: Supplementary file 7 — Dataset S06 (XLSX) [file pnas.2321619121.sd06.xlsx]

## Sheet: Control file of Model A0
The control file of Model A0 in Branch-site Model.
seqfile = sequence.nuc treefile = species.trees outfile = mlc noisy = 3 verbose = 0 runmode = 0 seqtype = 1 * 1:codons; 2:AAs; 3:codons-->AAs CodonFreq = 2 * 0:1/61 each, 1:F1X4, 2:F3X4, 3:codon table clock = 0 * 0:no clock, 1:global clock; 2:local clock; 3:TipDate aaDist = 0 * 0:equal, +:geometric; -:linear, 1-6:G1974,Miyata,c,p,v,a aaRatefile = /../wag.dat model = 2 * models for codons: * 0:one…

## Sheet: Control file of Model A
The control file of Model A in Branch-site Model.
seqfile = lysozymeLarge.nuc treefile = lysozymeLarge.trees outfile = mlc noisy = 3 verbose = 0 runmode = 0 seqtype = 1 * 1:codons; 2:AAs; 3:codons-->AAs CodonFreq = 2 * 0:1/61 each, 1:F1X4, 2:F3X4, 3:codon table clock = 0 * 0:no clock, 1:global clock; 2:local clock; 3:TipDate aaDist = 0 * 0:equal, +:geometric; -:linear, 1-6:G1974,Miyata,c,p,v,a aaRatefile = /../wag.dat model = 2 * models for codo…
